# Supplementary material for: A Novel Photoswitchable Azobenzene-Containing Local Anesthetic Ethercaine with Light-Controlled Biological Activity In Vivo
Source: Int J Mol Sci. 2022 May 11;23(10):5352. doi: 10.3390/ijms23105352 (PMC9141926; doi:10.3390/ijms23105352)
Supplement: Supplementary file 1 [file ijms-23-05352-s001.zip]

Archive with 1 entries (1 files):
- ijms-1699018-supplementary.pdf
